# Supplementary material for: Parallel loss of introns in the ABCB1 gene in angiosperms
Source: BMC Evol Biol. 2017 Dec 4;17:238. doi: 10.1186/s12862-017-1077-x (PMC5716013; doi:10.1186/s12862-017-1077-x)
Supplement: Supplementary file 1 — Table S1. ABCB1 and ABCB19 sequences analyzed and their source. Table S2. Presence/absence polymorphism of introns in ABCB19 in sequenced angiosperms. Table S3. Presence/absence polymorphisms of introns in ABCB genes in Arabidopsis and rice, and of ABCB1 and ABCB19 in Amborella trichopoda. Table S4. Location in intron 7 of motif GTAACATG and number of mismatches present in the motif in 81 angiosperms. Table S5. Location in intron 7 of motif TTTKGTCARSAA and number of mismatches present in the motif in 81 angiosperms. Table S6. Two top motifs identified by MEME in ABCB1 intron 7 and top motif identified in 1080 bp of sequence upstream of randomly selected genes across six monocots and four dicots, and their corresponding e-value. The analysis was repeated 100 times. Table S7. Two top motif identified by MEME in ABCB1 intron 7 and top motif identified in 1080 bp of sequence downstream of a random starting point in randomly selected genes across six monocots and four dicots, and their corresponding e-value. The analysis was repeated 100 times. Table S8. Size of introns of ABCB1 across monocots. Table S9. Size of introns of ABCB19 across monocots. (XLSX 112 kb) [file 12862_2017_1077_MOESM1_ESM.xlsx]

## Sheet: SupplementaryTable1
Supplementary Table 1: ABCB1 and ABCB19 sequences analyzed and their source
ABCB1	LocusID	Genome Version	Source	Transcript name	% ProteinHomology (AtABCB1)	%ProteinHomology (AtABCB19)
Dicots
Prunus persica	Prupe.7G129600	v2.1	Phytozome_11	Prupe.7G129600.1	89.83	54.24
Phaseolus vulgaris	Phvul.001G179300	v1.0	Phytozome_11	Phvul.001G179300.1	89.74	54.26
Phaseolus vulgaris	Phvul.007G147400	v1.0	Phytozome_11	Phvul.007G147400.1	88.21	53.31
Medicago truncatula	Medtr7g102070	Mt4.0v1	Phytozome_11	Medtr7g102070.1	89.23	54.22
Medicago truncatula	Medtr1g063170	Mt4.0v1	Phytozome_11	Medtr1g063170.1	87.8	53.69
Malus domestica	MDP0000231597	v1.0	Phytozome_11	MDP0000231597	82.9	53.04
Malus domestica	MDP0000183294	v1.0	Phytozome_11	MDP0000183294	89.04	54.88
Glycine max	Glyma.03G183600	Wm82.a2.v1	Phytozome_11	Glyma.03G183600.1	89.91	53.98
Glycine max	Glyma.19G184300	Wm82.a2.v1	Phytozome_11	Glyma.19G184300.1	89.6	54.1
Glycine max	Glyma.10G055000	Wm82.a2.v1	Phytozome_11	Glyma.10G055000.1	88.28	53.23
Glycine max	Glyma.13G142100	Wm82.a2.v1	Phytozome_11	Glyma.13G142100.1	87.99	53.29
Cucumis sativus	Cucsa.306720	v1.0	Phytozome_11	Cucsa.306720.1	85.64	50.93
Fragaria vesca	gene09601-v1.0-hybrid	v1.1	Phytozome_11	mrna09601.1-v1.0-hybrid	88.43	54.47
Citrus clementina	Ciclev10010916m.g	v1.0	Phytozome_11	Ciclev10010917m	88.12	53.72
Citrus sinensis	orange1.1g000687m.g	v1.1	Phytozome_11	orange1.1g000690m	88.12	53.8
Eutrema salsugineum	Thhalv10016150m.g	v1.0	Phytozome_11	Thhalv10016150m	97.51	53.43
Capsella grandiflora	Cagra.0558s0007	v1.1	Phytozome_11	Cagra.0558s0007.1	98.29	53.58
Capsella rubella	Carubv10022511m.g	v1.0	Phytozome_11	Carubv10022511m	98.29	53.58
Boechera stricta	Bostr.23794s0400	v1.2	Phytozome_11	Bostr.23794s0400.1	98.37	53.57
Brassica rapa FPsc	Bra023087	v1.3	Gramene	Bra023087.1	96.35	53.08
Brassica rapa Fpsc	Bra017216	v1.3	Gramene	Bra017216.1	95.4	53.06
Brassica oleracea	Bo3g031410	v2.1	Gramene	Bo3g031410.1	96.11	53.24
Brassica oleracea	Bo4g186480	v2.1	Gramene	Bo4g186480.1	94.87	52.24
Arabidopsis lyrata	934330	v1.0	Phytozome_11	934330	99.46	53.37
Arabidopsis thaliana columbia	AT2G36910	TAIR10	Phytozome_11	AT2G36910.1	100	53.65
Theobroma cacao	Thecc1EG022244	v1.1	Phytozome_11	Thecc1EG022244t1	90.22	53.53
Carica papaya	evm.TU.supercontig_102.362	ASGPBv0.4	Phytozome_11	evm.model.supercontig_102.36	90.44	51.99
Gossypium raimondii	Gorai.002G246800	v2.1	Phytozome_11	Gorai.002G246800.1	87.92	53.85
Gossypium raimondii	Gorai.006G163000	v2.1	Phytozome_11	Gorai.006G163000.1	89.42	53.77
Ricinus communis	30078.t000079	v0.1	Phytozome_11	30078.m002286	88.88	54.19
Manihot esculenta	Manes.09G065700	v6.1	Phytozome_11	Manes.09G065700.1	89.41	53.79
Manihot esculenta	Manes.08G011100	v6.1	Phytozome_11	Manes.08G011100.1	89.19	54.37
Linum usitatissimum	Lus10023929.g	v1.0	Phytozome_11	Lus10023929	87.72	53.57
Linum usitatissimum	Lus10014427.g	v1.0	Phytozome_11	Lus10014427	86.58	52.72
Salix purpurea	SapurV1A.1230s0070	v1.0 (ER)	Phytozome_11	SapurV1A.1230s0070.1	88.75	53.9
Salix purpurea	SapurV1A.0584s0030	v1.0 (ER)	Phytozome_11	SapurV1A.0584s0030.1	88.89	53.57
Populus trichocarpa	Potri.006G123900	v3.0	Phytozome_11	Potri.006G123900.1	89.51	53.57
Populus trichocarpa	Potri.016G093600	v3.0	Phytozome_11	Potri.016G093600.1	89.49	53.65
Eucalyptus grandis	Eucgr.K02930	v2.0	Phytozome_11	Eucgr.K02930.1	87.44	53.34
Solanum lycopersicum	Solyc09g008240.2	iTAGv2.3	Phytozome_11	Solyc09g008240.2.1	86.06	53.47
Solanum tuberosum	PGSC0003DMG400003889	v3.4	Phytozome_11	PGSC0003DMT400009924	85.68	53.47
Mimulus guttatus	Migut.J00652	v2.0	Phytozome_11	Migut.J00652.1	84.98	52.69
Mimulus guttatus	Migut.L01707	v2.0	Phytozome_11	Migut.L01707.1	83.12	52.09
Aquilegia coerulea Goldsmith	Aquca_030_00072	v1.1	Phytozome_11	Aquca_030_00072.1	84.2	55.08
Aquilegia coerulea Goldsmith	Aquca_062_00022	v1.1	Phytozome_11	Aquca_062_00022.1	83.28	53.64
Chenopodium quinoa	AUR62040338	v1.0	Phytozome_11	AUR62040338-RA	86.07	54.22
Chenopodium quinoa	AUR62042509	v1.0	Phytozome_11	AUR62042509-RA	86.31	54.01
Trifolium pratense	Tp57577_TGAC_v2_gene32830	v2	Phytozome_11	Tp57577_TGAC_v2_mRNA33934	88.36	54.09
Monocots
Spirodela polyrhiza	Spipo1G0026900	v2	Phytozome_11	Spipo1G0026900	79.68	54.08
Zostera marina	Zosma16g00300	v2.2	Phytozome_11	Zosma16g00300.1	79.54	53.14
Phoenix dactylifera	LOC103714888	Not available	NCBI	XM_008802333.2	80.68	53.57
Phoenix dactylifera	LOC103706998	Not available	NCBI	XP_008789538.2	81.51	53.21
Musa acuminata	GSMUA_Achr4G12130_001	v1	Phytozome_11	GSMUA_Achr4G12130_001	77.36	52.11
Musa acuminata	GSMUA_Achr4T04430_001	v1	Phytozome_11	GSMUA_Achr4T04430_001	76.64	53.36
Ananas comosus	Aco010196	v3	Phytozome_11	Aco010196.1	74.11	48.39
Phyllostachys edulis	PH01000979	v1.0	BambooGDB	Not assigned	ND3	ND3
Phyllostachys edulis	PH01001487	v1.0	BambooGDB	Not assigned	ND3	ND3
Leersia perrieri	LPERR08G20590	v1.4	Gramene	LPERR08G20590.1	76.3	52.43
Oryza sativa ssp. indica	BGIOSGA029208	v1	Gramene	BGIOSGA029208-TA	75.1	51.35
Oryza sativa ssp. japonica	LOC_Os08g45030	v7.0	Phytozome_11	LOC_Os08g45030.1	76.58	52.34
Brachypodium distachyon	Bradi3g12627	v3.1	Phytozome_11	Bradi3g12627.1	76.5	52.82
Brachypodium stacei	Brast03G311000	v1.1	Phytozome_11	Brast03G311000.1	72.13	52.04
Hordeum vulgare	MLOC_5438	v1	Gramene	MLOC_5438.1	78.25	52.73
Aegilops tauschii	F775_52675	v1	Gramene	EMT25687	73.56	48.83
Triticum urartu	TRIUR3_22724	v1	Gramene	TRIUR3_22724-T1	78.52	53.22
Oropetium thomaeum	Oropetium_20150105_14444	v1.0	Phytozome_11	Oropetium_20150105_14444A	73.28	50.65
Eragrostis tef	JN672670	BAC Sequencing	NCBI	JN672670.1	74.78	52.61
Eragrostis tef	JN672669	BAC Sequencing	NCBI	JN672669.1	74.94	52.69
Chasmanthium laxum	Not available	Not released	J. Schnable, University of Nebraska, Lincoln1	Not available	ND3	ND3
Paspalum vaginatum	Not available	Not released	J. Schnable, University of Nebraska, Lincoln1	Not available	77.25	52.2
Zea mays	GRMZM2G315375	Ensembl-18_2010-01-MaizeSequence	Phytozome_11	GRMZM2G315375_T01	77.38	52.3
Sorghum bicolor	AY372819.1	v3.1	NCBI	AY372819.1	77.52	52.51
Andropogon virginicus	Not available	Not released	J. Schnable, University of Nebraska, Lincoln1	Not available	77.59	52.86
Dichanthelium oligosanthes	Not available	Not released	J. Schnable, University of Nebraska, Lincoln1	Not available	77.94	52.27
Panicum virgatum	Pavir.6NG364900	v1.1	Phytozome_11	Pavir.6NG364900.1	78.34	44.69
Panicum virgatum	Pavir.6KG414900	v1.1	Phytozome_11	Pavir.6KG414900.1	75..77	51.92
Panicum hallii	Pahal.F00317	v2.0	Phytozome_11	Pahal.F00317.1	78.01	52.81
Urochloa abyss	Not available	Not released	J. Schnable, University of Nebraska, Lincoln1	Not available	76.53	52.33
Setaria italica	Seita.6G253500	v2.2	Phytozome_11	Seita.6G253500.1	77.93	53.09
Setaria viridis	Sevir.6G258000	v1.1	Phytozome_11	Sevir.6G258000.1	78.01	53.17
Cenchrus americanus	CaABCB1	Not released	BAC Sequencing	CaABCB1.1
Basal Angiosperm
Amborella trichopoda	evm_27.TU.AmTr_v1.0_scaffold00076.86	v1	Phytozome_11	evm_27.model.AmTr_v1.0_scaffold00076.86	77.52	53.22
ABCB19
Dicots
Prunus persica	Prupe.3G269400	v2.1	Phytozome_11	Prupe.3G269400.1	53.08	90.3
Phaseolus vulgaris	Phvul.004G027800	v1.0	Phytozome_11	Phvul.004G027800.1	53.48	90.14
Medicago truncatula	Medtr6g011680	Mt4.0v1	Phytozome_11	Medtr6g011680.1	53.55	89.97
Malus Domestica	MDP0000265271	v1.0	Phytozome_11	MDP0000265271	50.97	77.34
Malus Domestica	MDP0000320690	v1.0	Phytozome_11	MDP0000320690	50.84	83.59
Glycine max	Glyma.13G063700	Wm82.a2.v1	Phytozome_11	Glyma.13G063700.1	53.96	90.93
Glycine max	Glyma.19G021500	Wm82.a2.v1	Phytozome_11	Glyma.19G021500.1	53.56	90.75
Cucumis sativus	Cucsa.158380	v1.0	Phytozome_11	Cucsa.158380.1	53.47	88.44
Fragaria vesca	gene03853-v1.0-hybrid	v1.1	Phytozome_11	mrna03853.1-v1.0-hybrid	52.74	89.62
Citrus clementina	Ciclev10010931m.g	v1.0	Phytozome_11	Ciclev10010931m	53.58	89.14
Citrus sinensis	orange1.1g000856m.g	v1.1	Phytozome_11	orange1.1g000856m	53.5	89.14
Eutrema salsugineum	Thhalv10003528m.g	v1.0	Phytozome_11	Thhalv10003528m	53.34	97.29
Capsella grandiflora	Cagra.14450s0001	v1.1	Phytozome_11	Cagra.14450s0001.1	52.1	98.52
Capsella rubella	Carubv10016588m.g	v1.0	Phytozome_11	Carubv10016588m	53.07	98.72
Boechera stricta	Bostr.0556s0536	v1.2	Phytozome_11	Bostr.0556s0536.1	53.41	99.28
Brassica rapa FPsc	Brara.F03123	v1.3	Phytozome_11	Brara.F03123.1	53.55	96.89
Brassica rapa Fpsc	Brara.I00328	v1.3	Phytozome_11	Brara.I00328.1	50.79	92.42
Brassica oleracea	Bo7g087020	v2.1	Gramene	Bo7g087020.1	53.55	96.97
Brassica oleracea	Bo9g008680	v2.1	Gramene	Bo9g008680.1	52.6	95.85
Arabidopsis lyrata	484657	v1.0	Phytozome_11	484657	53.72	99.2
Arabidopsis thaliana columbia	AT3G28860	TAIR10	Phytozome_11	AT3G28860.1	53.65	100
Theobroma cacao	Thecc1EG018479	v1.1	Phytozome_11	Thecc1EG018479t1	53.51	90.61
Carica papaya	evm.TU.supercontig_14.14	ASGPBv0.4	Phytozome_11	evm.model.supercontig_14.14	53.3	89.82
Gossypium raimondii	Gorai.006G021600	v2.1	Phytozome_11	Gorai.006G021600.1	53.37	90.45
Gossypium raimondii	Gorai.001G256100	v2.1	Phytozome_11	Gorai.001G256100.1	53.27	89.49
Ricinus communis	29822.t000171	v0.1	Phytozome_11	29822.m003496	53.56	89.69
Manihot esculenta	Manes.09G057700	v6.1	Phytozome_11	Manes.09G057700.1	54.11	90.15
Manihot esculenta	Manes.15G177400	v6.1	Phytozome_11	Manes.15G177400.1	53.39	89.68
Linum usitatissimum	Lus10005249.g	v1.0	Phytozome_11	Lus10005249	53.49	88.6
Linum usitatissimum	Lus10030674.g	v1.0	Phytozome_11	Lus10030674	53.33	88.76
Salix purpurea	SapurV1A.0334s0130	v1.0 (ER)	Phytozome_11	SapurV1A.0334s0130.1	53.03	88.98
Populus trichocarpa	Potri.017G081100	v3.0	Phytozome_11	Potri.017G081100.1	53.43	89.3
Eucalyptus grandis	Eucgr.J01214	v2.0	Phytozome_11	Eucgr.J01214.1	53	88.43
Solanum lycopersicum	Solyc02g087870.2	iTAGv2.3	Phytozome_11	Solyc02g087870.2.1	53.79	90.22
Solanum tuberosum	PGSC0003DMG400001419	v3.4	Phytozome_11	PGSC0003DMT400003590	53.87	90.46
Mimulus guttatus	Migut.H00909	v2.0	Phytozome_11	Migut.H00909.1	52.84	88.84
Aquilegia coerulea Goldsmith	Aquca_002_00550	v1.1	Phytozome_11	Aquca_002_00550.1	53.02	87.01
Aquilegia coerulea Goldsmith	Aquca_074_00020	v1.1	Phytozome_11	Aquca_074_00020.1	53.14	86.69
Chenopodium quinoa	AUR62039825	v1.0	Phytozome_11	AUR62039825-RA	53.39	89.02
Chenopodium quinoa	AUR62034389	v1.0	Phytozome_11	AUR62034389-RA	53.94	89.01
Trifolium pratense	Tp57577_TGAC_v2_gene10366	v2	Phytozome_11	Tp57577_TGAC_v2_mRNA10712	49.58	81.93
Monocots
Spirodela polyrhiza	Spipo2G0039300	v2	Phytozome_11	Spipo2G0039300	52.29	84.5
Zostera marina	Zosma85g001402	v2.2	Phytozome_11	Zosma85g00140.1	52.29	82.12
Musa acuminata	GSMUA_Achr8G24160_001	v1	Phytozome_11	GSMUA_Achr8T24160_001	51.76	80.4
Musa acuminata	GSMUA_Achr4G09980_001	v1	Phytozome_11	GSMUA_Achr4T09980_001	43.44	67.53
Phoenix dactylifera	LOC103703336	Not available	NCBI	XM_008786161.2	53.11	85.74
Phoenix dactylifera	LOC103717750	Not available	NCBI	XM_008806243.2	52.96	83.86
Ananas comosus	Aco001135	v3	Phytozome_11	Aco001135.1	54.82	85.76
Phyllostachys edulis	PH01002925	v1.0	BambooGDB	Not assigned	ND3	ND3
Phyllostachys edulis	PH01000947	v1.0	BambooGDB	Not assigned	ND3	ND3
Leersia perrieri	LPERR04G22660	v1.4	Gramene	LPERR04G22660.1	52.8	80.83
Leersia perrieri	LPERR04G11630	v1.4	Gramene	LPERR04G11630.1	53.5	84.5
Oryza sativa ssp indica	BGIOSGA014966	v1	Gramene	BGIOSGA014966-TA	52.43	82.25
Oryza sativa ssp indica	BGIOSGA014245	v1	Gramene	BGIOSGA014245-TA	53.63	81.33
Oryza sativa	LOC_Os04g38570	v7.0	Phytozome_11	LOC_Os04g38570.1	53.49	84.1
Oryza sativa	LOC_Os04g54930	v7.0	Phytozome_11	LOC_Os04g54930.1	57.89	81.94
Brachypodium distachyon	Bradi5g12307	v3.1	Phytozome_11	Bradi5g12307.1	54.2	83.25
Brachypodium distachyon	Bradi5g23600	v3.1	Phytozome_11	Bradi5g23600.1	53.33	81.05
Brachypodium stacei	Brast09G104900	v1.1	Phytozome_11	Brast09G104900.1	54.33	83.09
Brachypodium stacei	Brast09G229800	v1.1	Phytozome_11	Brast09G229800.1	53.41	81.13
Hordeum vulgare	MLOC_64400	v1	Gramene	MLOC_64400.1	53.57	82.93
Hordeum vulgare	MLOC_56096	v1	Gramene	MLOC_56096.1	52.76	79.84
Aegilops tauschii	F775_21781	v1	Gramene	EMT32511	52.94	82.2
Aegilops tauschii	F775_17083	v1	Gramene	EMT07148	52.95	78.61
Triticum urartu	TRIUR3_16643	v1	Gramene	TRIUR3_16643-T1	52.61	81.98
Triticum urartu	TRIUR3_16789	v1	Gramene	TRIUR3_16789-T1	52.22	80.11
Oropetium thomaeum	Oropetium_20150105_20704	v1.0	Phytozome_11	Oropetium_20150105_20704A	49.3	79.39
Oropetium thomaeum	Oropetium_20150105_01843	v1.0	Phytozome_11	Oropetium_20150105_01843A	52.64	81.61
Zea mays	GRMZM2G125424	Ensembl-18_2010-01-MaizeSequence	Phytozome_11	GRMZM2G125424_T04	53.48	83.09
Zea mays	GRMZM2G072850	Ensembl-18_2010-01-MaizeSequence	Phytozome_11	GRMZM2G072850_T01	52.59	80.29
Zea mays	GRMZM2G085236	Ensembl-18_2010-01-MaizeSequence	Phytozome_11	GRMZM2G085236_T01	52.83	79.3
Sorghum bicolor	Sobic.006G105600	v3.1	Phytozome_11	Sobic.006G105600.1	53.16	83.01
Sorghum bicolor	Sobic.006G236700	v3.1	Phytozome_11	Sobic.006G236700.1	53	81.26
Panicum virgatum	Pavir.7KG186800	v1.1	Phytozome_11	Pavir.7KG186800	52.6	82.94
Panicum virgatum	Pavir.7NG178700	v1.1	Phytozome_11	Pavir.7NG178700	52.84	82.86
Panicum virgatum	Pavir.7NG371700	v1.1	Phytozome_11	Pavir.7NG371700	53.17	81.55
Panicum virgatum	Pavir.7KG412000	v1.1	Phytozome_11	Pavir.7KG412000	53.41	81.88
Panicum hallii	Pahal.G00471	v2.0	Phytozome_11	Pahal.G00471.1	53.35	83.25
Panicum hallii	Pahal.G02507	v2.0	Phytozome_11	Pahal.G02507.1	53.32	81.66
Setaria italica	Seita.7G123300	v2.2	Phytozome_11	Seita.7G123300.1	53.43	83.41
Setaria italica	Seita.7G258700	v2.2	Phytozome_11	Seita.7G258700.1	53.16	81.74
Setaria viridis	Sevir.7G131600	v1.1	Phytozome_11	Sevir.7G131600.1	53.43	83.41
Setaria viridis	Sevir.7G270200	v1.1	Phytozome_11	Sevir.7G270200.1	53.16	81.74
Basal Angiosperm
Amborella trichopoda	evm_27.TU.AmTr_v1.0_scaffold00010.381	v1	Phytozome_11	evm_27.model.AmTr_v1.0_scaffold00010.381	53.91	82.11
1 The sequence data were produced by the US Department of Energy Joint Genome Institute (JGI) (http://www.jgi.doe.gov) as part of a Community Science Program supported project
2 Used additional flanking sequence upstream or downstream of the gene model in the gene structure alignments
3ND = Not determined; These sequences were not in silco translated

## Sheet: SupplementaryTable2
Supplementary Table 2: Presence/absence polymorphisms of introns in ABCB19 in sequenced angiosperms.
Species	Locus name	Transcript name	1	2	3	4	5	6	7	8	9	10
Dicots			Intron presence/absence1
Fabaceae
Trifolium pratense	Tp57577_TGAC_v2_gene10366	Tp57577_TGAC_v2_mRNA10712	P	P	P	P	P	P	P	P	P	A
Phaseolus vulgaris	Phvul.004G027800	Phvul.004G027800.1	P	P	P	P	P	P	P	P	P	A
Medicago truncatula	Medtr6g011680	Medtr6g011680.1	P	P	P	P	P	P	P	P	P	A
Glycine max	Glyma.13G063700	Glyma.13G063700.1	P	P	P	P	P	P	P	P	P	A
Glycine max	Glyma.19G021500	Glyma.19G021500.1	P	P	P	P	P	P	P	P	P	A
Rosaseae
Prunus persica	Prupe.3G269400	Prupe.3G269400.1	P	P	P	P	P	P	P	P	P	A
Malus domestica	MDP0000265271	MDP0000265271	P	P	P	P	P	P	P	P	P	A
Malus domestica	MDP0000320690	MDP0000320690	P	P	P	P	P	P	P	P	P	A
Fragaria vesca	gene03853-v1.0-hybrid	mrna03853.1-v1.0-hybrid	P	P	P	P	P	P	P	P	P	A
Cucurbitaceae
Cucumis sativus	Cucsa.158380	Cucsa.158380.1	P	P	P	P	P	P	P	P	P	A
Brassicaceae
Arabidopsis thaliana columbia	AT3G28860	AT3G28860.1	P	P	P	P	P	P	P	P	P	A
Arabidopsis lyrata	484657	484657	P	P	P	P	P	P	P	P	P	A
Boechera stricta	Bostr.0556s0536	Bostr.0556s0536.1	P	P	P	P	P	P	P	P	P	A
Brassica rapa FPsc	Brara.F03123	Brara.F03123.1	P	P	P	P	P	P	A	P	P	A
Brassica rapa FPsc	Brara.I00328	Brara.I00328.1	P	P	P	P	P	P	A	P	P	A
Brassica oleracea	Bo7g087020	Bo7g087020.1	P	P	P	P	P	P	P	P	P	A
Brassica oleracea	Bo9g008680	Bo9g008680.1	P	P	P	P	P	P	A	P	P	A
Capsella grandiflora	Cagra.14450s0001	Cagra.14450s0001.1	P	P	P	P	P	P	P	P	P	A
Capsella rubella	Carubv10016588m.g	Carubv10016588m	P	P	P	P	P	P	P	P	P	A
Eutrema salsugineum	Thhalv10003528m.g	Thhalv10003528m	P	P	P	P	P	P	P	P	P	A
Malvaceae
Theobroma cacao	Thecc1EG018479	Thecc1EG018479t1	P	P	P	P	P	P	P	P	P	A
Gossypium raimondii	Gorai.006G021600	Gorai.006G021600.1	P	P	P	P	P	P	P	P	P	A
Gossypium raimondii	Gorai.001G256100	Gorai.001G256100.1	P	P	P	P	P	P	P	P	P	A
Caricaceae
Carica papaya	evm.TU.supercontig_14.14	evm.model.supercontig_14.14	P	P	P	P	P	P	P	P	P	A
Rutaceae
Citrus clementina	Ciclev10010931m.g	Ciclev10010931m	P	P	P	P	P	P	P	P	P	A
Citrus sinensis	orange1.1g000856m.g	orange1.1g000856m	P	P	P	P	P	P	P	P	P	A
Salicaceae
Salix purpurea	SapurV1A.0334s0130	SapurV1A.0334s0130.1	P	P	P	P	P	P	P	P	P	A
Populus trichocarpa	Potri.017G081100	Potri.017G081100.1	P	P	P	P	P	P	P	P	P	A
Euphorbiaceae
Ricinus communis	29822.t000171	29822.m003496	P	P	P	P	P	P	P	P	P	A
Manihot esculenta	Manes.09G057700	Manes.09G057700.1	P	P	P	P	P	P	P	P	P	A
Manihot esculenta	Manes.15G177400	Manes.15G177400.1	P	P	P	P	P	P	P	P	P	A
Linaceae
Linum usitatissimum	Lus10005249.g	Lus10005249	P	P	P	P	P	P	P	P	P	A
Linum usitatissimum	Lus10030674.g	Lus10030674	P	P	P	P	P	P	P	P	P	A
Myrtaceae
Eucalyptus grandis	Eucgr.J01214	Eucgr.J01214.1	P	P	P	P	P	P	P	P	P	A
Solanaceae
Solanum lycopersicum	Solyc02g087870.2	Solyc02g087870.2.1	P	P	P	P	P	P	P	P	P	A
Solanum tuberosum	PGSC0003DMG400001419	PGSC0003DMT400003590	P	P	P	P	P	P	P	P	P	A
Phrymaceae
Mimulus guttatus	Migut.H00909	Migut.H00909.1	P	P	P	P	P	P	P	P	P	A
Amaranthaceae
Chenopodium quinoa	AUR62039825	AUR62039825-RA	P	P	P	P	P	P	P	P	P	A
Chenopodium quinoa	AUR62034389	AUR62034389-RA	P	P	P	P	P	P	P	P	P	A
Ranunculaceae
Aquilegia coerulea Goldsmith	Aquca_002_00550	Aquca_002_00550.1	P	P	P	P	P	P	P	P	P	A
Aquilegia coerulea Goldsmith	Aquca_074_00020	Aquca_074_00020.1	P	P	P	P	P	P	P	P	P	A
Monocots
Spirodela polyrhiza	Spipo2G0039300	Spipo2G0039300	P	P	P	P	P	P	P	P	P	A
Zostera marina	Zosma85g00140	Zosma85g00140.1	P	P	P	P	A	A	A	A	P	A
Musa acuminata	GSMUA_Achr8G24160_001	GSMUA_Achr8T24160_001	P	P	P	P	P	P	P	P	P	A
Musa acuminata	GSMUA_Achr4G09980_001	GSMUA_Achr4T09980_001	P	P	P	P	P	P	P	P	P	A
Phoenix dactylifera	LOC103703336	XM_008786161.2	P	P	P	P	P	P	P	P	P	A
Phoenix dactylifera	LOC103717750	XM_008806243.2	P	P	P	P	P	P	P	P	P	A
Ananas comosus	Aco001135	Aco001135.1	P	P	P	P	P	P	P	P	P	A
Grasses
Phyllostachys edulis	PH01002925	Not assigned	P	P	P	P	P	P	P	P	P	A
Phyllostachys edulis	PH01000947	Not assigned	P	P	A	P	P	P	P	P	P	A
Leersia perrieri	LPERR04G11630	LPERR04G11630.1	P	P	P	P	P	P	P	P	P	A
Leersia perrieri	LPERR04G22660	LPERR04G22660.1	P	P	A	P	P	P	P	P	P	A
Oryza sativa ssp indica	BGIOSGA014966	BGIOSGA014966-TA	P	P	P	P	P	P	P	P	P	A
Oryza sativa ssp indica	BGIOSGA014245	BGIOSGA014245-TA	P	P	A	P	P	P	P	P	P	A
Oryza sativa ssp. Japonica	LOC_Os04g38570	LOC_Os04g38570.1	P	P	P	P	P	P	P	P	P	A
Oryza sativa ssp. Japonica	LOC_Os04g54930	LOC_Os04g54930.1	P	P	A	P	P	P	P	P	P	A
Brachypodium distachyon	Bradi5g12307	Bradi5g12307.1	P	P	P	P	P	P	P	P	P	A
Brachypodium distachyon	Bradi5g23600	Bradi5g23600.1	P	P	A	P	P	P	P	P	P	A
Brachypodium stacei	Brast09G104900	Brast09G104900.1	P	P	P	P	P	P	P	P	P	A
Brachypodium stacei	Brast09G229800	Brast09G229800.1	P	P	A	P	P	P	P	P	P	A
Hordeum vulgare	MLOC_64400	MLOC_64400.1	P	P	P	P	P	P	P	P	P	A
Hordeum vulgare	MLOC_56096	MLOC_56096.1	P	P	A	P	P	P	P	P	P	A
Aegilops tauschii	F775_21781	EMT32511	P	P	P	P	P	P	P	P	P	A
Aegilops tauschii	F775_17083	EMT07148	P	P	A	P	P	P	P	P	P	A
Triticum urartu	TRIUR3_16643	TRIUR3_16643-T1	P	P	P	P	P	P	P	P	P	A
Triticum urartu	TRIUR3_16789	TRIUR3_16789-T1	P	P	A	P	P	P	P	P	P	A
Oropetium thomaeum	Oropetium_20150105_20704	Oropetium_20150105_20704A	P	P	P	P	P	P	P	P	P	A
Oropetium thomaeum	Oropetium_20150105_01843	Oropetium_20150105_01843A	P	P	A	P	P	P	P	P	P	A
Zea mays	GRMZM2G125424	GRMZM2G125424_T04	P	P	P	P	P	P	P	P	P	A
Zea mays	GRMZM2G072850	GRMZM2G072850_T01	P	P	A	P	P	P	P	P	P	A
Zea mays	GRMZM2G085236	GRMZM2G085236_T01	P	P	A	P	P	P	P	P	P	A
Sorghum bicolor	Sobic.006G105600	Sobic.006G105600.1	P	P	P	P	P	P	P	P	P	A
Sorghum bicolor	Sobic.006G236700	Sobic.006G236700.1	P	P	A	P	P	P	P	P	P	A
Panicum virgatum	Pavir.7KG186800	Pavir.7KG186800.1	P	P	P	P	P	P	P	P	P	A
Panicum virgatum	Pavir.7NG178700	Pavir.7NG178700.1	P	P	P	P	P	P	P	P	P	A
Panicum virgatum	Pavir.7NG371700	Pavir.7NG371700.1	P	P	A	P	P	P	P	P	P	A
Panicum virgatum	Pavir.7KG412000	Pavir.7KG412000.1	P	P	A	P	P	P	P	P	P	A
Panicum hallii	Pahal.G00471	Pahal.G00471.1	P	P	P	P	P	P	P	P	P	A
Panicum hallii	Pahal.G02507	Pahal.G02507.1	P	P	A	P	P	P	P	P	P	A
Setaria italica	Seita.7G123300	Seita.7G123300.1	P	P	P	P	P	P	P	P	P	A
Setaria italica	Seita.7G258700	Seita.7G258700.1	P	P	A	P	P	P	P	P	P	A
Setaria viridis	Sevir.7G131600	Sevir.7G131600.1	P	P	P	P	P	P	P	P	P	A
Setaria viridis	Sevir.7G270200	Sevir.7G270200.1	P	P	A	P	P	P	P	P	P	A
Basal Angiosperm
Amborella trichopoda	evm_27.TU.AmTr_v1.0_scaffold00010.381	evm_27.model.AmTr_v1.0_scaffold00010.381	P	P	P	P	P	P	P	P	P	P
1 P = Present; A = Absent; ND = No data

## Sheet: Supplementary Table3
Supplementary Table 3: Presence/absence polymorphisms of introns in ABCB genes in Arabidopsis and rice
Species	Gene ID	Gene	Intron 1	Intron 2	Intron 3	Intron 4	Intron 5	Intron 6	Intron 7	8-ABCB1	8-ABCB19	Intron 9	Intron 10	10-AmABCB19	Intron 11	Intron 12
Arabidopsis thaliana	AT2G36910	ABCB1	P	P	P	P	P	P	P	P	A	P	A	A	A	A
Oryza sativa ssp. Japonica	LOC_Os08g45030	ABCB1	A	A	A	A	P	A	P	A	A	A	A	A	A	A
Arabidopsis thaliana	AT3G28860	ABCB19	P	P	P	P	P	P	P	A	P	P	A	A	A	A
Oryza sativa ssp. Japonica	LOC_Os04g38570	ABCB19	P	P	P	P	P	P	P	A	P	P	A	A	A	A
Arabidopsis thaliana	AT1G27940	PGP 13	P	P	P	P	P	A	P	A	P	P	A	A	A	A
Arabidopsis thaliana	AT1G28010	PGP 14	P	P	P	P	P	A	P	A	P	P	A	A	A	A
Arabidopsis thaliana	AT1G10680	PGP 10	P	P	P	P	P	A	P	A	P	P	P	A	P	P
Arabidopsis thaliana	AT4G25960	PGP 2	P	P	P	P	P	A	P	A	P	P	P	A	P	P
Oryza sativa ssp. Japonica	LOC_Os02g46680	ABCB2/10	P	P	P	P	P	A	A	A	A	P	P	A	P	A
Oryza sativa ssp. Japonica	LOC_Os08g05690		P	P	P	P	P	P	P	P	P	A	A	A	A	A
Oryza sativa ssp. Japonica	LOC_Os08g05710		P	P	P	P	P	P	P	P	P	A	A	A	A	A
Amborella trichopoda	evm_27.TU.AmTr_v1.0_scaffold00076.86	ABCB1	P	P	P	P	P	P	P	P	A	P	A	A	A	A
Amborella trichopoda	evm_27.TU.AmTr_v1.0_scaffold00010.381	ABCB19	P	P	P	P	P	P	P	P	P	P	A	P	A	A

## Sheet: SupplementaryTable4
Supplementary Table 4: Location in intron 7 of motif GTAACATG and number of mismatches present in 81 angiosperms
Species	Locus Name	Transcript Name	Strand	Start1	p-Value	MOTIF	Eight most conserved bases in motif								No. of mismatches
Manihot esculenta	Manes.08G011100	Manes.08G011100.1	+	391	1.06e-07	AGGTAACATGCT	G	T	A	A	C	A	T	G	0
Oropetium thomaeum	Oropetium_20150105_14444	Oropetium_20150105_14444A	+	357	1.06e-07	AGGTAACATGCC	G	T	A	A	C	A	T	G	0
Theobroma cacao	Thecc1EG022244	Thecc1EG022244t1	+	485	1.06e-07	AGGTAACATGCT	G	T	A	A	C	A	T	G	0
Phaseolus vulgaris	Phvul.007G147400	Phvul.007G147400.1	+	768	1.06e-07	AGGTAACATGCT	G	T	A	A	C	A	T	G	0
Salix purpurea	SapurV1A.0584s0030	SapurV1A.0584s0030.1	+	496	1.06e-07	AGGTAACATGCT	G	T	A	A	C	A	T	G	0
Citrus sinensis	orange1.1g000687m.g	orange1.1g000690m	+	661	1.06e-07	AGGTAACATGCT	G	T	A	A	C	A	T	G	0
Citrus clementina	Ciclev10010916m.g	Ciclev10010917m	+	661	1.06e-07	AGGTAACATGCT	G	T	A	A	C	A	T	G	0
Ricinus communis	30078.t000079	30078.m002286	+	529	1.06e-07	AGGTAACATGCT	G	T	A	A	C	A	T	G	0
Carica papaya	evm.TU.supercontig_102.36	evm.TU.supercontig_102.36	+	460	3.83e-07	GGGTAACATGCT	G	T	A	A	C	A	T	G	0
Zea mays	GRMZM2G315375	GRMZM2G315375_T01	+	741	3.83e-07	AAGTAACATGCC	G	T	A	A	C	A	T	G	0
Cenchrus americanus	Not assigned	Not assigned	+	261	3.83e-07	AAGTAACATGCC	G	T	A	A	C	A	T	G	0
Panicum hallii	Pahal.F00317	Pahal.F00317.1	+	456	3.83e-07	AAGTAACATGCC	G	T	A	A	C	A	T	G	0
Andropogon virginicus	Not assigned	Not assigned	+	556	3.83e-07	AAGTAACATGCC	G	T	A	A	C	A	T	G	0
Chasmanthium laxum	Not assigned	Not assigned	+	328	3.83e-07	AAGTAACATGCC	G	T	A	A	C	A	T	G	0
Urochloa abyss	Not assigned	Not assigned	+	346	3.83e-07	AAGTAACATGCC	G	T	A	A	C	A	T	G	0
Panicum virgatum	Pavir.Fa00055	Pavir.Fa00055.1	+	399	3.83e-07	AAGTAACATGCT	G	T	A	A	C	A	T	G	0
Panicum virgatum	Pavir.Fb02214	Pavir.Fb02214.1	+	378	3.83e-07	AAGTAACATGCC	G	T	A	A	C	A	T	G	0
Setaria italica	Seita.6G253500	Seita.6G253500.1	+	314	3.83e-07	AAGTAACATGCC	G	T	A	A	C	A	T	G	0
Setaria viridis	Sevir.6G258000	Sevir.6G258000.1	+	314	3.83e-07	AAGTAACATGCC	G	T	A	A	C	A	T	G	0
Medicago truncatula	Medtr7g102070	Medtr7g102070.1	+	593	3.83e-07	GGGTAACATGCT	G	T	A	A	C	A	T	G	0
Phaseolus vulgaris	Phvul.001G179300	Phvul.001G179300.1	+	404	3.83e-07	GGGTAACATGCT	G	T	A	A	C	A	T	G	0
Glycine max	Glyma.19G184300	Glyma.19G184300.1	+	828	3.83e-07	GGGTAACATGCT	G	T	A	A	C	A	T	G	0
Glycine max	Glyma.10G055000	Glyma.10G055000.1	+	760	5.89e-07	AGGTAACATGGT	G	T	A	A	C	A	T	G	0
Glycine max	Glyma.13G142100	Glyma.13G142100.1	+	811	5.89e-07	AGGTAACATGGT	G	T	A	A	C	A	T	G	0
Trifolium pratense	Tp57577_TGAC_v2_gene32830	Tp57577_TGAC_v2_mRNA33934	+	424	3.83e-07	GGGTAACATGCT	G	T	A	A	C	A	T	G	0
Populus trichocarpa	Potri.016G093600	Potri.016G093600.1	+	482	3.83e-07	AAGTAACATGCT	G	T	A	A	C	A	T	G	0
Medicago truncatula	Medtr1g063170	Medtr1g063170.1	+	1093	3.83e-07	GGGTAACATGCT	G	T	A	A	C	A	T	G	0
Mimulus guttatus	Migut.J00652	Migut.J00652.1	+	247	5.89e-07	AGGTAACATGGT	G	T	A	A	C	A	T	G	0
Gossypium raimondii	Gorai.006G163000	Gorai.006G163000.1	+	453	5.89e-07	AGGTAACATGGT	G	T	A	A	C	A	T	G	0
Solanum tuberosum	PGSC0003DMG400003889	PGSC0003DMT400009924	+	947	7.39e-07	AGGTAACATGGG	G	T	A	A	C	A	T	G	0
Malus domestica	MDP0000183294	MDP0000183294	+	331	1.03e-06	AAGTAACATGGT	G	T	A	A	C	A	T	G	0
Malus domestica	MDP0000231597	MDP0000231597	+	389	1.03e-06	AAGTAACATGGT	G	T	A	A	C	A	T	G	0
Solanum lycopersicum	Solyc09g008240.2	Solyc09g008240.2.1	+	821	1.26e-06	GGGTAACATGGG	G	T	A	A	C	A	T	G	0
Paspalum vaginatum	Paspalum_abyss_gt1kb	Not assigned	+	318	1.64e-06	AAGTAACATGCA	G	T	A	A	C	A	T	G	0
Prunus persica	Prupe.7G129600	Prupe.7G129600.1	+	264	1.64e-06	AAGTAACATGCA	G	T	A	A	C	A	T	G	0
Salix purpurea	SapurV1A.1230s0070	SapurV1A.1230s0070.1	+	507	1.87e-06	AGGTAACATGTT	G	T	A	A	C	A	T	G	0
Boechera stricta	Bostr.23794s0400	Bostr.23794s0400.1	+	140	1.87e-06	GAGTAACATGGG	G	T	A	A	C	A	T	G	0
Arabidopsis thaliana columbia	AT2G36910	AT2G36910.1	+	114	1.87e-06	GAGTAACATGGG	G	T	A	A	C	A	T	G	0
Arabidopsis lyrata	934330	934330	+	114	1.87e-06	GAGTAACATGGG	G	T	A	A	C	A	T	G	0
Populus trichocarpa	Potri.006G123900	Potri.006G123900.1	+	513	1.87e-06	AGGTAACATGTT	G	T	A	A	C	A	T	G	0
Linum usitatissimum	Lus10014427.g	Lus10014427	+	363	1.87e-06	AGGTAACATGTT	G	T	A	A	C	A	T	G	0
Capsella grandiflora	Cagra.0558s0007	Cagra.0558s0007.1	+	127	1.87e-06	GAGTAACATGGG	G	T	A	A	C	A	T	G	0
Chenopodium quinoa	AUR62040338	AUR62040338-RA	+	955	1.87e-06	AGGTAACATGTC	G	T	A	A	C	A	T	G	0
Chenopodium quinoa	AUR62042509	AUR62042509-RA	+	935	1.87e-06	AGGTAACATGTC	G	T	A	A	C	A	T	G	0
Linum usitatissimum	Lus10023929.g	Lus10023929	+	554	1.87e-06	AGGTAACATGTT	G	T	A	A	C	A	T	G	0
Capsella rubella	Carubv10022511m.g	Carubv10022511m	+	127	1.87e-06	GAGTAACATGGG	G	T	A	A	C	A	T	G	0
Eutrema salsugineum	Thhalv10016150m.g	Thhalv10016150m	+	140	1.87e-06	GAGTAACATGGG	G	T	A	A	C	A	T	G	0
Oryza sativa ssp. indica	BGIOSGA029208	BGIOSGA029208-TA	+	396	2.98e-06	AAGTAACATGGA	G	T	A	A	C	A	T	G	0
Phoenix dactylifera	LOC103706998	XP_008789538.2	+	216	2.98e-06	AAGTAACATGGA	G	T	A	A	C	A	T	G	0
Oryza sativa ssp. japonica	LOC_Os08g45030	LOC_Os08g45030.1	+	387	2.98e-06	AAGTAACATGGA	G	T	A	A	C	A	T	G	0
Leersia perrieri	LPERR08G20590	LPERR08G20590.1	+	314	2.98e-06	AAGTAACATGGA	G	T	A	A	C	A	T	G	0
Eragrostis tef	JN672669	JN672669.1	+	307	5.66e-06	ATGTAACATGCT	G	T	A	A	C	A	T	G	0
Eragrostis tef	JN672670	JN672670.1	+	386	5.66e-06	ATGTAACATGCT	G	T	A	A	C	A	T	G	0
Musa acuminata	GSMUA_Achr4G12130_001	GSMUA_Achr4T12130_001	+	208	9.15e-06	AAGTAACATGAC	G	T	A	A	C	A	T	G	0
Ananas comosus	Aco010196	Aco010196.1	+	679	1.37e-05	GAGTAACATGAC	G	T	A	A	C	A	T	G	0
Fragaria vesca	gene09601-v1.0-hybrid	mrna09601.1-v1.0-hybrid	+	301	3.36e-06	AAGTCACATGCT	G	T	C	A	C	A	T	G	1
Brassica rapa FPsc	Bra023087	Bra023087.1	+	1	5.66e-06	GGGTCACATGGT	G	T	C	A	C	A	T	G	1
Brassica oleracea	Bo3g031410	Bo3g031410.1	+	1	5.66e-06	GGGTCACATGGT	G	T	C	A	C	A	T	G	1
Glycine max	Glyma.03G183600	Glyma.03G183600.1	+	423	7.21e-06	GGTTAACATGCT	T	T	A	A	C	A	T	G	1
Dichanthelium oligosanthes	Not assigned	Not assigned	+	370	9.15e-06	AACTAACATGCC	C	T	A	A	C	A	T	G	1
Eucalyptus grandis	Eucgr.K02930	Eucgr.K02930.1	+	470	1.23e-05	AGGTAACGTGCC	G	T	A	A	C	G	T	G	1
Brachypodium stacei	Brast03G311000	Brast03G311000.1	+	367	3.17e-05	CAGTAACACGCG	G	T	A	A	C	A	C	G	1
Brachypodium distachyon	Bradi3g12627	Bradi3g12627.1	+	420	3.17e-05	CAGTAACACGCG	G	T	A	A	C	A	C	G	1
Cucumis sativus	Cucsa.306720	Cucsa.306720.1	+	449	3.97e-05	GGATAACATGCC	A	T	A	A	C	A	T	G	1
Phyllostachys edulis	PH01001487	NotAssigned	+	493	5.13e-05	CATTAACATGCA	T	T	A	A	C	A	T	G	1
Triticum urartu	TRIUR3_22724	TRIUR3_22724-T1	+	601	5.49e-05	CAGTATCATGCA	G	T	A	T	C	A	T	G	1
Hordeum vulgare	MLOC_5438	MLOC_5438.1	+	817	0.000103	CCGTCACATGGC	G	T	C	A	C	A	T	G	1
Amborella trichopoda	evm_27.TU.AmTr_v1.0_scaffold00076.86	evm_27.model.AmTr_v1.0_scaffold00076.86	+	931	0.000138	AAGAAACATGAT	G	A	A	A	C	A	T	G	1
Brassica oleracea	Bo4g186480	Bo4g186480.1	+	8	0.000384	CCTTAACATGTG	T	T	A	A	C	A	T	G	1
Brassica rapa Fpsc	Bra017216	Bra017216.1	+	8	0.000431	CTTTAACATGTG	T	T	A	A	C	A	T	G	1
Sorghum bicolor	AY372819.1	AY372819.1	+	1149	4.89e-05	AGGCCACATGGG	G	C	C	A	C	A	T	G	2
Aegilops tauschii	F775_52675	EMT25687	+	300	0.00017	CAGTCACAGGGC	G	T	C	A	C	A	G	G	2
Aquilegia coerulea Goldsmith	Aquca_062_00022	Aquca_062_00022.1	+	264	0.00017	AGTCAACATGTG	T	C	A	A	C	A	T	G	2
Manihot esculenta	Manes.09G065700	Manes.09G065700.1	+	730	0.000454	AATTATCATGTA	T	T	A	T	C	A	T	G	2
Musa acuminata	GSMUA_Achr4G04430_001	GSMUA_Achr4G04430_001	+	161	0.000587	GAGTAATCTGGG	G	T	A	A	T	C	T	G	2
Spirodela polyrhiza	Spipo1G0026900	Spipo1G0026900	+	371	0.000692	GGGTGGCATGTG	G	T	G	G	C	A	T	G	2
Aquilegia coerulea Goldsmith	Aquca_030_00072	Aquca_030_00072.1	+	841	0.00129	CAGAAACAGGTA	G	A	A	A	C	A	G	G	2
Phoenix dactylifera	LOC103714888	XM_008802333.2	+	554	0.000454	AGTTATGATGCC	T	T	A	T	G	A	T	G	3
Phyllostachys edulis	PH01000979	NotAssigned	+	357	0.000772	AAGCAAGATTCT	G	C	A	A	G	A	T	T	3
Gossypium raimondii	Gorai.002G246800	Gorai.002G246800.1	+	40	0.00262	AGCTAATATTTG	C	T	A	A	T	A	T	T	3
Zostera marina	Zosma16g00300	Zosma16g00300.1	+	27	0.00285	AGCTATGATTCT	C	T	A	T	G	A	T	T	4
1 The position relative to the first base of intron 7

## Sheet: SupplementaryTable5
Supplementary Table 5: Location in intron 7 of motif TTTKGTCARNAA and number of mismatches present in 81 angiosperms
Species	Locus ID	Transcript ID	Strand	Start1	pvalue	Motif	Nine most conserved bases in motif									No. of mismatches
Manihot esculenta	Manes.08G011100	Manes.08G011100.1	+	304	1.8e-07	TTTGGTCAACAA	T	T	T	G	T	C	A	A	A	0
Malus domestica	MDP0000183294	MDP0000183294	+	226	1.8e-07	TTTGGTCAACAA	T	T	T	G	T	C	A	A	A	0
Glycine max	Glyma.10G055000	Glyma.10G055000.1	+	661	1.8e-07	TTTGGTCAACAA	T	T	T	G	T	C	A	A	A	0
Theobroma cacao	Thecc1EG022244	Thecc1EG022244t1	+	388	1.8e-07	TTTGGTCAACAA	T	T	T	G	T	C	A	A	A	0
Solanum lycopersicum	Solyc09g008240.2	Solyc09g008240.2.1	+	744	1.8e-07	TTTGGTCAACAA	T	T	T	G	T	C	A	A	A	0
Phaseolus vulgaris	Phvul.007G147400	Phvul.007G147400.1	+	671	1.8e-07	TTTGGTCAACAA	T	T	T	G	T	C	A	A	A	0
Brassica rapa FPsc	Bra023087	Bra023087.1	+	123	1.8e-07	TTTGGTCAACAA	T	T	T	G	T	C	A	A	A	0
Phaseolus vulgaris	Phvul.001G179300	Phvul.001G179300.1	+	296	1.8e-07	TTTGGTCAACAA	T	T	T	G	T	C	A	A	A	0
Glycine max	Glyma.13G142100	Glyma.13G142100.1	+	713	1.8e-07	TTTGGTCAACAA	T	T	T	G	T	C	A	A	A	0
Boechera stricta	Bostr.23794s0400	Bostr.23794s0400.1	+	152	1.8e-07	TTTGGTCAACAA	T	T	T	G	T	C	A	A	A	0
Arabidopsis thaliana columbia	AT2G36910	AT2G36910.1	+	126	1.8e-07	TTTGGTCAACAA	T	T	T	G	T	C	A	A	A	0
Malus domestica	MDP0000231597	MDP0000231597	+	278	1.8e-07	TTTGGTCAACAA	T	T	T	G	T	C	A	A	A	0
Arabidopsis lyrata	934330	934330	+	126	1.8e-07	TTTGGTCAACAA	T	T	T	G	T	C	A	A	A	0
Citrus sinensis	orange1.1g000687m.g	orange1.1g000690m	+	562	1.8e-07	TTTGGTCAACAA	T	T	T	G	T	C	A	A	A	0
Citrus clementina	Ciclev10010916m.g	Ciclev10010917m		562	1.8e-07	TTTGGTCAACAA	T	T	T	G	T	C	A	A	A	0
Solanum tuberosum	PGSC0003DMG400003889	PGSC0003DMT400009924	+	870	1.8e-07	TTTGGTCAACAA	T	T	T	G	T	C	A	A	A	0
Fragaria vesca	gene09601-v1.0-hybrid	mrna09601.1-v1.0-hybrid	+	210	1.8e-07	TTTGGTCAACAA	T	T	T	G	T	C	A	A	A	0
Capsella grandiflora	Cagra.0558s0007	Cagra.0558s0007.1	+	139	1.8e-07	TTTGGTCAACAA	T	T	T	G	T	C	A	A	A	0
Populus trichocarpa	Potri.016G093600	Potri.016G093600.1	+	394	1.8e-07	TTTGGTCAACAA	T	T	T	G	T	C	A	A	A	0
Brassica oleracea	Bo3g031410	Bo3g031410.1	+	122	1.8e-07	TTTGGTCAACAA	T	T	T	G	T	C	A	A	A	0
Capsella rubella	Carubv10022511m.g	Carubv10022511m	+	139	1.8e-07	TTTGGTCAACAA	T	T	T	G	T	C	A	A	A	0
Brachypodium stacei	Brast03G311000	Brast03G311000.1	+	587	9.88e-07	TTTTGTCAGGAA	T	T	T	G	T	C	A	A	A	0
Oryza sativa ssp. indica	BGIOSGA029208	BGIOSGA029208-TA	+	684	9.88e-07	TTTTGTCAGGAA	T	T	T	G	T	C	A	A	A	0
Cenchrus americanus	CaABCB1	CaABCB1.1	+	442	9.88e-07	TTTTGTCAGGAA	T	T	T	G	T	C	A	A	A	0
Triticum urartu	TRIUR3_22724	TRIUR3_22724-T1	+	844	9.88e-07	TTTTGTCAGGAA	T	T	T	G	T	C	A	A	A	0
Panicum hallii	Pahal.F00317	Pahal.F00317.1	+	636	9.88e-07	TTTTGTCAGGAA	T	T	T	G	T	C	A	A	A	0
Andropogon virginicus	Andro-scaffolds	Not assigned	+	831	9.88e-07	TTTTGTCAGGAA	T	T	T	G	T	C	A	A	A	0
Chasmanthium laxum	chasmanthium_laxum_abyss	Not assigned	+	614	9.88e-07	TTTTGTCAGGAA	T	T	T	G	T	C	A	A	A	0
Hordeum vulgare	MLOC_5438	MLOC_5438.1	+	621	9.88e-07	TTTTGTCAGGAA	T	T	T	G	T	C	A	A	A	0
Setaria viridis	Sevir.6G258000	Sevir.6G258000.1	+	538	9.88e-07	TTTTGTCAGGAA	T	T	T	G	T	C	A	A	A	0
Paspalum vaginatum	Paspalum_abyss_gt1kb	Not assigned	+	573	9.88e-07	TTTTGTCAGGAA	T	T	T	G	T	C	A	A	A	0
Urochloa abyss	Urochola_abyss_gt1kb	Not assigned	+	604	9.88e-07	TTTTGTCAGGAA	T	T	T	G	T	C	A	A	A	0
Eragrostis tef	JN672669	JN672669.1	+	568	9.88e-07	TTTTGTCAGGAA	T	T	T	G	T	C	A	A	A	0
Eragrostis tef	JN672670	JN672670.1	+	624	9.88e-07	TTTTGTCAGGAA	T	T	T	G	T	C	A	A	A	0
Oryza sativa ssp. japonica	LOC_Os08g45030	LOC_Os08g45030.1	+	675	9.88e-07	TTTTGTCAGGAA	T	T	T	G	T	C	A	A	A	0
Dichanthelium oligosanthes	Doligosanthes	Not assigned	+	589	9.88e-07	TTTTGTCAGGAA	T	T	T	G	T	C	A	A	A	0
Oropetium thomaeum	Oropetium_20150105_14444	Oropetium_20150105_14444A	+	594	9.88e-07	TTTTGTCAGGAA	T	T	T	G	T	C	A	A	A	0
Aegilops tauschii	F775_52675	EMT25687	+	638	9.88e-07	TTTTGTCAGGAA	T	T	T	G	T	C	A	A	A	0
Setaria italica	Seita.6G253500	Seita.6G253500.1	+	538	9.88e-07	TTTTGTCAGGAA	T	T	T	G	T	C	A	A	A	0
Brachypodium distachyon	Bradi3g12627	Bradi3g12627.1	+	628	9.88e-07	TTTTGTCAGGAA	T	T	T	G	T	C	A	A	A	0
Panicum virgatum	Pavir.Fb02214	Pavir.Fb02214.1	+	613	9.88e-07	TTTTGTCAGGAA	T	T	T	G	T	C	A	A	A	0
Leersia perrieri	LPERR08G20590	LPERR08G20590.1	+	581	9.88e-07	TTTTGTCAGGAA	T	T	T	G	T	C	A	A	A	0
Prunus persica	Prupe.7G129600	Prupe.7G129600.1	+	168	1.21e-06	TTTGGTCAACCA	T	T	T	G	T	C	A	C	A	1
Salix purpurea	SapurV1A.1230s0070	SapurV1A.1230s0070.1	+	482	1.75e-06	TTTGGTCAGGCA	T	T	T	G	T	C	A	C	A	1
Glycine max	Glyma.19G184300	Glyma.19G184300.1	+	724	1.75e-06	TTTGGTCAAAAA	T	T	T	G	T	C	A	A	A	0
Glycine max	Glyma.03G183600	Glyma.03G183600.1	+	309	1.75e-06	TTTGGTCAAAAA	T	T	T	G	T	C	A	A	A	0
Populus trichocarpa	Potri.006G123900	Potri.006G123900.1	+	425	1.75e-06	TTTGGTCAAAAA	T	T	T	G	T	C	A	A	A	0
Carica papaya	evm.TU.supercontig_102.36	evm.TU.supercontig_102.36_Added	+	363	3.18e-06	TTTCGTCAACAA	T	T	T	G	T	C	A	A	A	0
Salix purpurea	SapurV1A.0584s0030	SapurV1A.0584s0030.1	+	406	3.92e-06	TTTAGTCAACAA	T	T	T	G	T	C	A	A	A	0
Linum usitatissimum	Lus10014427.g	Lus10014427	+	259	3.92e-06	TTTAGTCAACAA	T	T	T	G	T	C	A	A	A	0
Linum usitatissimum	Lus10023929.g	Lus10023929	+	451	3.92e-06	TTTAGTCAACAA	T	T	T	G	T	C	A	A	A	0
Aquilegia coerulea Goldsmith	Aquca_030_00072	Aquca_030_00072.1	+	269	5.21e-06	TTTGGTCATAAA	T	T	T	G	T	C	A	A	A	0
Mimulus guttatus	Migut.J00652	Migut.J00652.1	+	132	5.21e-06	TTTGGTCAAACA	T	T	T	G	T	C	A	C	A	1
Ricinus communis	30078.t000079	30078.m002286	+	503	5.21e-06	TTTGGTCATGCA	T	T	T	G	T	C	A	C	A	1
Chenopodium quinoa	AUR62040338	AUR62040338-RA	+	933	5.21e-06	TTTGGTCATGCA	T	T	T	G	T	C	A	C	A	1
Chenopodium quinoa	AUR62042509	AUR62042509-RA	+	913	5.21e-06	TTTGGTCATGCA	T	T	T	G	T	C	A	C	A	1
Eutrema salsugineum	Thhalv10016150m.g	Thhalv10016150m	+	153	5.21e-06	TTTGGTCAAACA	T	T	T	G	T	C	A	C	A	1
Eucalyptus grandis	Eucgr.K02930	Eucgr.K02930.1	+	382	7.33e-06	TTTGGTCAACAT	T	T	T	G	T	C	A	A	T	1
Phyllostachys edulis	PH01001487	NotAssigned	+	968	1.93e-05	TTTTGTCTGGAA	T	T	T	G	T	C	T	A	A	1
Medicago truncatula	Medtr1g063170	Medtr1g063170.1	+	991	2.03e-05	TTTGGTCAACTA	T	T	T	G	T	C	A	T	A	1
Zea mays	GRMZM2G315375	GRMZM2G315375_T01	+	1032	2.88e-05	TTTTGTCGGGAA	T	T	T	G	T	C	G	A	A	1
Trifolium pratense	Tp57577_TGAC_v2_gene32830	Tp57577_TGAC_v2_mRNA33934	+	30	2.88e-05	TTTGTTCATGAA	T	T	T	T	T	C	A	A	A	1
Panicum virgatum	Pavir.Fa00055	Pavir.Fa00055.1	+	675	4.5e-05	TTTTGTGAGGAA	T	T	T	G	T	G	A	A	A	1
Sorghum bicolor	AY372819.1	AY372819.1	+	540	9.98e-05	GTTTGCCAACAA	G	T	T	G	C	C	A	A	A	2
Ananas comosus	Aco010196	Aco010196.1	+	832	0.000109	TCTAGTCAGGAA	T	C	T	G	T	C	A	A	A	1
Medicago truncatula	Medtr7g102070	Medtr7g102070.1	+	533	0.000109	TTTGGTCAAACC	T	T	T	G	T	C	A	C	C	2
Cucumis sativus	Cucsa.306720	Cucsa.306720.1	+	423	0.000118	TTTGGTCCTACA	T	T	T	G	T	C	C	C	A	2
Aquilegia coerulea Goldsmith	Aquca_062_00022	Aquca_062_00022.1	+	110	0.000169	TTTGGTCATTAT	T	T	T	G	T	C	A	A	T	1
Gossypium raimondii	Gorai.006G163000	Gorai.006G163000.1	+	359	0.000169	CTTGGTTAACAA	C	T	T	G	T	T	A	A	A	2
Phoenix dactylifera	LOC103714888	XM_008802333.2	+	346	0.000181	TTTTGTCCTTAA	T	T	T	G	T	C	C	A	A	1
Amborella trichopoda	evm_27.TU.AmTr_v1.0_scaffold00076.86	evm_27.model.AmTr_v1.0_scaffold00076.86	+	865	0.00028	TTTTTTCCAAAA	T	T	T	T	T	C	C	A	A	2
Brassica oleracea	Bo4g186480	Bo4g186480.1	+	82	0.000365	GTCTGTCATAAA	G	T	C	G	T	C	A	A	A	2
Manihot esculenta	Manes.09G065700	Manes.09G065700.1	+	167	0.000385	TTGTGTCAAAAT	T	T	G	G	T	C	A	A	T	2
Spirodela polyrhiza	Spipo1G0026900	Spipo1G0026900	+	524	0.000511	TTTAATCAACAG	T	T	T	A	T	C	A	A	G	2
Phyllostachys edulis	PH01000979	NotAssigned	+	13	0.000754	CTTCATCATCAA	C	T	T	A	T	C	A	A	A	2
Brassica rapa Fpsc	Bra017216	Bra017216.1	+	75	0.000794	GTCCGTCATAAA	G	T	C	G	T	C	A	A	A	2
Phoenix dactylifera	LOC103706998	XP_008789538.2	+	18	0.000834	TTTTATCTAACA	T	T	T	A	T	C	T	C	A	3
Musa acuminata	GSMUA_Achr4G04430_001	GSMUA_Achr4G04430_001	+	122	0.00103	TGTCTTCAGCCA	T	G	T	T	T	C	A	C	A	3
Musa acuminata	GSMUA_Achr4G12130_001	GSMUA_Achr4T12130_001	+	300	0.0012	TTCTACCAACCA	T	T	C	A	C	C	A	C	A	4
Gossypium raimondii	Gorai.002G246800	Gorai.002G246800.1	+	14	0.0033	TTGGTTTAATAA	T	T	G	T	T	T	A	A	A	3
Zostera marina	Zosma16g00300	Zosma16g00300.1	+	7	0.0108	TTCTTTCTTTAG	T	T	C	T	T	C	T	A	G	4
1 The position relative to the first base of intron 7

## Sheet: SupplementaryTable6
Supplementary Table 6: Two top motifs identified by MEME in ABCB1 intron 7 and top motif identified in 1080 bp of sequence upstream of randomly selected genes across six monocots and four dicots and their corresponding e-value. The analysis was repeated 100 times.
MEME Runs	E-values	Log Like-lihood Ratio	Motif Regular Expression
Reference ABCB1 intron 7 - Motif 1	0.0034	121	[CAG][AG][AG]GTAACATG[CG]
Reference ABCB1 intron 7 - Motif 2	0.043	119	TTT[TG]GTC[AG][GA][GC][AC]A
Run 1 - Motif 1	2.4	113	[CGT]C[TGC][TA]C[GT][GT][CG][TC]T[CG]C
Run 2 - Motif 1	1500	108	[CT]T[CG]TCT[GC][CG]TCT[CA]
Run 3 - Motif 1	6900	103	[CA]G[GT][GAT][AG]G[GAT][TA]GC[TA]G
Run 4 - Motif 1	33	110	[AC][CAG][GT][CT]CCC[CTA][CGT]C[CT]C
Run 5 - Motif 1	33000	104	[AT]GGCA[CA]G[GA][AG][TC]C[AG]
Run 6 - Motif 1	4500	107	[GAT]AA[AG][AG][GA]A[AC][GA][AG]AG
Run 7 - Motif 1	330	108	[CA][CA][AT][CG][CT][TCG]T[GT][CT][AC]C[TC]
Run 8 - Motif 1	18	109	[CA]G[AC]CC[GA]T[CG]A[ATC][TC]C
Run 9 - Motif 1	27000	105	GGAG[AG][GT][AG]G[AG][GA]A[GC]
Run 10 - Motif 1	78000	104	[AG]A[AC]A[TA][CGT]CT[TG][TCG]TG
Run 11 - Motif 1	670	108	C[GA]A[CGA]C[TA][GC]AACCA
Run 12 - Motif 1	79000	103	G[CT]C[ACT][CAT][AC]TCC[CG][TCA]C
Run 13 - Motif 1	1100	109	[GA][AG]A[GA][AC]G[AG][GA][ACG]GAG
Run 14 - Motif 1	900	108	GC[CT][CAG]CT[GA]C[CT][CT][CG][CT]
Run 15 - Motif 1	88000	101	G[GC]C[CAG][ATG][GAC][GA][GA]A[CT]G[CA]
Run 16 - Motif 1	2100	106	[TG]GG[AG]G[CA][TA][GA][CTA][TA][GA][GC]
Run 17 - Motif 1	14000000	97	[CG][CG][TAC][GC][CG][CAG]G[GA]CT[TCG][TC]
Run 18 - Motif 1	0.019	115	[CG][TCG]CCCT[CT]C[CG][CT]CC
Run 19 - Motif 1	5900	107	[TC]T[CT][TC]TTC[TA][TG]TTT
Run 20 - Motif 1	98	109	[AG]G[AC]G[GT]G[GT][GA][TCG][GT][AT]G
Run 21 - Motif 1	250000	102	CT[CT]T[TC][CT][TC]TCTC[CTA]
Run 22 - Motif 1	83	108	[AT][GT]G[CA][GA][GT]AG[GA]AGA
Run 23 - Motif 1	1200	105	[GA]G[AC]G[ACG][AG]A[AG][GA]G[GAT]G
Run 24 - Motif 1	390	108	[CG][TC]C[CAT][CA][CT][GTC]C[TC]GC[AT]
Run 25 - Motif 1	5100	105	T[TAG][CT]T[CT]C[CT]TCT[CG][CT]
Run 26 - Motif 1	120000000000	89	[GA]AA[AC]AAA[AT][AG]A[AG][CT]
Run 27 - Motif 1	1900	104	C[ACGT][GT]G[CG][AT]G[GC]AGG[AG]
Run 28 - Motif 1	210	106	C[ACT][ACT]CC[ATG]C[CA][CGA][TG][CAG]C
Run 29 - Motif 1	410	107	[GC][GA]GC[TACG][AC]G[GC]GC[CA]G
Run 30 - Motif 1	11	107	[AGC][GAT][AC]TGG[TA]GG[GA]A[GC]
Run 31 - Motif 1	16000	105	A[GC][AG]A[AT][GA][CA][AC]A[AC]A[AG]
Run 32 - Motif 1	35	108	[AC][GT]G[CG]AG[AGC][GCA]AGAG
Run 33 - Motif 1	160000	102	[CG]T[CAG][CA]A[AT]A[AGT]GC[AT][GC]
Run 34 - Motif 1	2000	105	[TA]C[CT]A[GAT]C[TG][GC][CA][CTG][AT]C
Run 35 - Motif 1	38000	104	[GCT][AT][CA][GT][AG][GT]GAGG[CA][TGC]
Run 36 - Motif 1	280000	101	[ACG]GA[GT][GA][AGT]AG[AG]A[TAC]G
Run 37 - Motif 1	1900000	98	[ACG][GT]G[CA]A[CG][GT][GT]CACC
Run 38 - Motif 1	2.9	112	[CG][GTC]A[GT][CTG]C[CA]C[CAG][AGC]CC
Run 39 - Motif 1	130000	101	A[TC][TCG]TTGCT[ATG][GC]AA
Run 40 - Motif 1	250000	103	T[GT][TC][TC][TA]CT[TCG]C[TC]T[CGA]
Run 41 - Motif 1	190000	103	T[GA][GAC][CA]TT[GCT]TGATG
Run 42 - Motif 1	0.043	115	[CG]T[TCG]C[CT]C[CA]CT[TC][AC][CG]
Run 43 - Motif 1	14000	106	[CA][TA]C[CA][AC][AG]C[AT][TC]CC[TG]
Run 44 - Motif 1	4800	106	[GC][CTA][GAT][GA][CG]AG[AC]AG[AC]A
Run 45 - Motif 1	5.6	110	[TG]GAGG[ACT][GT]G[CTG][GAT][GA][AG]
Run 46 - Motif 1	600	106	[GT]CC[TAG][CT][TG]G[CA]T[CAG]C[CG]
Run 47 - Motif 1	270000	101	[GT][CG]C[GC]C[CG][GAC][CT][CG][GA][GC][ACT]
Run 48 - Motif 1	270000	102	CCT[GTC]G[CT]T[GT][CG][CA][CG]A
Run 49 - Motif 1	11	111	[TG]C[CA][TG][CT]C[AGC][CTG][CT][TG]C[CT]
Run 50 - Motif 1	42000	105	A[GA][AG]AG[AC][AC]AAAT[GA]
Run 51 - Motif 1	2	115	A[AGC]AA[AT][AG]AAAAAG
Run 52 - Motif 1	8.2	109	[CG][CT][AG]C[GTAC][TG]G[CG][ACT]C[GC]C
Run 53 - Motif 1	18000	104	A[AC]A[TC]CCA[AC]A[CG]A[TG]
Run 54 - Motif 1	520	109	[AC]A[AG][TA][GA]AAAA[AG]AA
Run 55 - Motif 1	1	115	A[GA][AC]G[AC]GA[GT][AG][GC][AT][GA]
Run 56 - Motif 1	11000	105	CA[AG][TC][CGT]T[TCG][AC][TC][CA]AA
Run 57 - Motif 1	44	108	[AT][TC]TTT[TCA]TTT[TAC]T[CT]
Run 58 - Motif 1	3900	103	G[TAC]GCC[AG][GT][CG]C[CT]A[ACG]
Run 59 - Motif 1	14000	104	[TA]GG[AC][GT]AA[GA]A[AC][GT][GA]
Run 60 - Motif 1	12000	105	C[AC]C[TA][GA][CAT][TG][CG]C[TA][CG][CTG]
Run 61 - Motif 1	72000	103	[CT][GT][TAC]G[CG][AC]AAGCC[GA]
Run 62 - Motif 1	55000	104	G[TA][GC]AAA[CAG]AAAA[TA]
Run 63 - Motif 1	250000	101	[CTAG][AG]A[AC][TG][AT]TGTG[AC]A
Run 64 - Motif 1	310	107	[CT][TC][CT]G[GT]GCG[CA]G[ACT][GT]
Run 65 - Motif 1	88000	103	[AT]TT[AG]TT[TG][AC][TG][TG]TT
Run 66 - Motif 1	8000	104	C[TAG]G[GA][GA]G[GAC][AC]G[CGT]A[AC]
Run 67 - Motif 1	38	110	[GC]C[CT][GA][TG]G[CG]T[CGAT][GT][GAC][GT]
Run 68 - Motif 1	7.8	111	G[GA]AG[AC][AGC]G[GAC][AT]G[CA][AC]
Run 69 - Motif 1	14	109	[GC][AT]G[AG]G[GT]G[AG][AT][AGT]G[GA]
Run 70 - Motif 1	100	110	CTC[CG]T[CG][CG]T[CA]C[TG]T
Run 71 - Motif 1	42000	102	A[AG]GG[GA][GTA][AT][TA]GGA[GA]
Run 72 - Motif 1	2600	106	TT[ATC]CTT[TCG]TT[TA]TT
Run 73 - Motif 1	50000	104	G[GA][CAT][GT]A[CG][GT][CAT][GC][CT][AG][CG]
Run 74 - Motif 1	61	107	GA[CA][CG][TCG][TG][GCT]G[ATG]GGC
Run 75 - Motif 1	68	109	C[CT]T[GTA]C[CA][GA][CT][CG][GAC][CT][CG]
Run 76 - Motif 1	44	110	G[CAG]G[GT][CT][GAC]G[CT][GT][GCT]C[GC]
Run 77 - Motif 1	120000	104	[AT]AT[TA]T[CT]T[TA][TG]TTT
Run 78 - Motif 1	3.9	112	[GT][CT][GT]C[CG][GCA][CT]G[TG][GC]CA
Run 79 - Motif 1	300	106	[TC][GTA]CC[GC][TG]GCTG[CTA][TC]
Run 80 - Motif 1	5700	104	[AGT]G[GT][GT]GGA[GAT][GT][GA][GC][GA]
Run 81 - Motif 1	390	108	C[CT][AGC][CGT]C[CG][CA]CAC[CA]A
Run 82 - Motif 1	2100	104	T[AT][CAG][GC]TT[TC]T[TC]T[TC]T
Run 83 - Motif 1	11000	105	[AG][AT]G[AC][TA][GC][GA][AT]AGG[GCT]
Run 84 - Motif 1	13000	103	G[AT][GTA]CC[AC][AT]GA[GA][GAT][GC]
Run 85 - Motif 1	0.27	116	GCC[CG][AT][GCT]CC[ACG][CGT][CT][CAG]
Run 86 - Motif 1	4000	105	C[AC][GTAC][CGA]CAAAA[CGT]C[CA]
Run 87 - Motif 1	31000	102	[CG]C[AC]C[ATC][TAC]C[TG][ACG][CT][CA][CG]
Run 88 - Motif 1	15000	102	[ACG]C[CGT][TAC][TG]GCC[AG][CAG][CA][GAT]
Run 89 - Motif 1	4800	106	A[TA]TATTT[TC][AT]T[AT]G
Run 90 - Motif 1	800000	100	[AG]GAAG[AC][AG][AT][AG]C[AG][AC]
Run 91 - Motif 1	190000000	94	[CG][CA]A[AGT]C[CA][TCG]C[AC][TCG]CT
Run 92 - Motif 1	21000	105	[TA][TC][TC][CT]T[TC][TC]T[CT][CT]CC
Run 93 - Motif 1	29000	104	A[AG]GG[CTA]G[AT][GC][AGT]GA[GC]
Run 94 - Motif 1	16	111	TTTT[TC][TC][TG][GT]TTTG
Run 95 - Motif 1	13000	105	[TG][CT][TA]C[GT]TTTT[GC]T[TG]
Run 96 - Motif 1	210	109	[GC][GA][AG][GA][AG][AG][GAT]GAG[GA]G
Run 97 - Motif 1	42	113	AA[AT]AA[AC]T[ACG][AT]AAA
Run 98 - Motif 1	13000	105	TT[CT]T[CT]CTC[TC][CA][ACG]A
Run 99 - Motif 1	50000	104	TGAAA[AT]A[AG]AA[AG][TA]
Run 100 - Motif 1	930000	102	A[AG][CGT][CAG]T[CG][CA][AC][GA][CT]CA

## Sheet: SupplementaryTable7
Supplementary Table 7: Two top motifs identified by MEME in ABCB1 intron 7 and top motif identifed in 1080 bp of sequence downstream of a random starting point in randomly selected genes across six monocots and four dicots, and their corresponding e-value. The analysis was repeated 100 times.
MEME Runs	E-values	Log Like-lihood Ratio	Motif Regular Expression
Reference ABCB1 intron 7 - Motif 1	0.0034	121	[CAG][AG][AG]GTAACATG[CG]
Reference ABCB1 intron 7 - Motif 2	0.043	119	TTT[TG]GTC[AG][GA][GC][AC]A
Run 1 - Motif 1	1300	107	[AC]A[TA][GC][GA]AA[GA][CA]AA[AT]
Run 2 - Motif 1	4700	105	A[GTC][CA]A[GA]CAGC[AG]G[CT]
Run 3 - Motif 1	5.5	111	G[GA][CGAT]G[AG]TGAT[GC][AG]A
Run 4 - Motif 1	0.2	115	T[ATG]GA[AC]AAC[CG][AC][ACG]A
Run 5 - Motif 1	500	108	[GC]AA[GA][AG][AG][GA][AG]A[GA][GA]G
Run 6 - Motif 1	18000	102	[TCA][GC][CG]T[TA]CAACAG[CT]
Run 7 - Motif 1	100000	102	G[AC]A[AT]CAA[CAT][AT][CG][TA][TC]
Run 8 - Motif 1	130	109	[TAC]C[CG]AC[AG]AG[AG][GT][CG][CA]
Run 9 - Motif 1	590	109	A[GA]AAG[TA][TGA]GAA[AG][GT]
Run 10 - Motif 1	71	108	[TGA]GAGG[CA]T[GA][CAT][CG]A[AC]
Run 11 - Motif 1	2100	107	G[AC]TGAT[AGC]C[AG][AG]A[CA]
Run 12 - Motif 1	220000	101	[TG]T[TA]T[CGT]TTT[GT]TTG
Run 13 - Motif 1	3000	107	T[CG][CT]A[TC]C[AGT][TA]CCA[TC]
Run 14 - Motif 1	40000	105	A[TG]G[GT]GAA[GA]ATGA
Run 15 - Motif 1	77	110	A[TC][GC]AT[GA]A[CAT][AG]ATG
Run 16 - Motif 1	500	107	[GC][TC][TG][TAG]ATT[GA][AT]T[CG]A
Run 17 - Motif 1	410	107	CT[GT]G[AG]G[AG]A[GAC][CG]TG
Run 18 - Motif 1	42000	101	[TA][TAG]G[AT][TGC][AG][TC][GC]ACTG
Run 19 - Motif 1	4000	104	A[GC]G[GTA][CA][GC]T[CG][ACG]TCG
Run 20 - Motif 1	3600	106	[TAC]GATGAA[GA]A[TG][GC]A
Run 21 - Motif 1	1500	107	[AC]T[GT]TTTC[TAG][TA]TGG
Run 22 - Motif 1	240	107	[CG]C[CA][CAGT][CT]TGC[AG]GCC
Run 23 - Motif 1	50	111	C[TC]CA[GC][GAT][AC]A[CG]A[AT][GTC]
Run 24 - Motif 1	120000	104	[AT][GA][AC][AG][AG]A[AG]A[TG][GT][GA]T
Run 25 - Motif 1	6.1	109	C[AT]AC[TCG][AC]C[GTA][CG]C[AG]A
Run 26 - Motif 1	760	105	[AG]A[GAC]G[AT][AC][GC][AC][AGC][AG]AG
Run 27 - Motif 1	54	107	[CT][CT]TC[TAC]TCCT[CGA][TC][TC]
Run 28 - Motif 1	8.4	114	AGAAGAAG[CGT][TC][CG][AC]
Run 29 - Motif 1	13000	103	AGGA[CA]GA[AC][GA][AT][GT][GT]
Run 30 - Motif 1	37000	103	[CG][AG]TG[ACT]TG[GA]A[ACG][AT][GC]
Run 31 - Motif 1	0.15	116	A[AT]GAA[AG][GA]GG[AC][AG]A
Run 32 - Motif 1	690	110	GGA[GA]GA[AT][GAC]A[CT][GTA][GA]
Run 33 - Motif 1	16	113	AA[AG][GA][GA][GA][AG][AT][GA]AAG
Run 34 - Motif 1	680	107	[CGA]CA[CG]CACC[AG][CA]AA
Run 35 - Motif 1	7.9	111	[CG]C[CT][TCG]CT[CT][CT][TC]CCG
Run 36 - Motif 1	4100	106	[AC][CGT][AG]AA[AGC][AC][GA][ACG]AAG
Run 37 - Motif 1	27	109	[TA]G[CGAT]A[GA]GAG[AT]T[TG]G
Run 38 - Motif 1	45000	104	AT[CT]TT[TG][TA]TCTT[TG]
Run 39 - Motif 1	3000	105	CA[GT]C[TC]T[CA][CA][AT]CC[ATG]
Run 40 - Motif 1	97	108	T[GT]C[AT][GCT]C[TA]C[CA][AT][TC]C
Run 41 - Motif 1	780	108	[AC][AC]GC[CT][TA][AC]CA[AC][AC]A
Run 42 - Motif 1	470	108	[AGT]GA[GA][AGT][AG]A[GT]TGAA
Run 43 - Motif 1	48	108	GCC[AGT][GT]C[CT]TC[GC][CG]C
Run 44 - Motif 1	10	111	T[AG][GT][AC]A[GAC][GA]AGAAA
Run 45 - Motif 1	4100	106	[CAG][AG][AT][CGA][AG]A[GA]C[TC]CAA
Run 46 - Motif 1	830	107	[GC]CAT[GC][CGT]T[CT][GA]A[CA]A
Run 47 - Motif 1	75000	102	[GTA][TG][GA]A[TG]G[CG]A[AG][GT]C[GAC]
Run 48 - Motif 1	85	109	C[CAG][ACT]C[GT]CC[CG][CA][AC]G[CA]
Run 49 - Motif 1	110	109	[GA]AAG[AC][AG]G[GA]A[AG][AT][AC]
Run 50 - Motif 1	0.07	116	AA[AT][GC]AAA[AG][AG][AG][AC]A
Run 51 - Motif 1	11000	104	AAG[CGA][ACT]T[AT]TTTT[AT]
Run 52 - Motif 1	45	110	[GC][GCT]C[CT][CT]C[GAT][AC]C[GC]CC
Run 53 - Motif 1	24000	104	G[AC][AT]T[CT]TG[GAC]TCT[TG]
Run 54 - Motif 1	8800	104	[AGC]A[AT]G[CAG][AT]G[CTA]TGAA
Run 55 - Motif 1	140	110	GAT[GA]A[AT][AG][AC]A[AC][AG]A
Run 56 - Motif 1	64000	103	[GAT][AT]TG[AG]TG[TA][AT]G[TG]C
Run 57 - Motif 1	13	112	[CA]G[AC]CGA[TC][GA]A[TC]G[GA]
Run 58 - Motif 1	21	111	[ATC][GCT][AC][AT]GCTGCTG[GA]
Run 59 - Motif 1	81000	101	G[AG][CGT]G[AG][TA]G[AG][TAC]GAA
Run 60 - Motif 1	120	106	CTC[CT][TAC]C[AC][ATC]CC[TC][CT]
Run 61 - Motif 1	13000	105	TG[GC]A[AT]T[GT]G[AG][GCT]G[AG]
Run 62 - Motif 1	0.023	119	GAA[GA][GA][GA][AG]AA[GT][AG]G
Run 63 - Motif 1	43000	101	[TAG][GC]C[AC]AC[TGA][TC][TC]CT[GA]
Run 64 - Motif 1	1600	106	G[AG][AC][GTA]GAG[GC][TA]G[GA][CA]
Run 65 - Motif 1	55000	104	T[CT][TC]T[CT][CA]A[ACG][AC]T[GT]C
Run 66 - Motif 1	7200	104	ATG[TG][CA]T[ATC][TAG][AG]CCT
Run 67 - Motif 1	15000	105	T[GA][TCG]T[TG]G[AG]TCT[CA]A
Run 68 - Motif 1	1.9	115	[GA][GC][AC][GA][GAC]A[GT][GA][AT]GGA
Run 69 - Motif 1	250	109	[AG]G[AC][GT][GA][AG][AT]G[AT]GGA
Run 70 - Motif 1	76000	103	[AT]TT[TC]TT[TC][AT]T[TG][TC]T
Run 71 - Motif 1	5300000	100	[AG][CA][AG]AGA[AT][CTA]AAGA
Run 72 - Motif 1	970	107	[AG][AG]A[GC][AC][AG][CA]A[TG]G[CGA]A
Run 73 - Motif 1	430	108	[AT]GA[AGT]G[GTA]TG[AG][AG]GA
Run 74 - Motif 1	6700	103	[ACG]AGA[AT][GCA][AG]A[GA]C[TG][ACT]
Run 75 - Motif 1	2.2	114	C[GC]GC[GT][CG]C[GA][GCT]C[GA]G
Run 76 - Motif 1	140	107	[GC][AT][ACT]G[AGT][AT]G[AG]AGA[TC]
Run 77 - Motif 1	9400	105	A[AG][AG][TA]GGGA[GA][CG]AG
Run 78 - Motif 1	62000	102	[TA]G[GA][AG][GT]C[TG]T[CG][TC]TC
Run 79 - Motif 1	720	108	AA[GA][AC][GC]GA[TA][GC]A[ATC][GA]
Run 80 - Motif 1	2800	104	[CAT][CTA][CTG]C[CT][GT][CG]CACC[AG]
Run 81 - Motif 1	10000	105	[GC][AG]AATG[GCT][CT][AT]C[AC][AT]
Run 82 - Motif 1	940	107	[AG]AG[GA]TG[AG][GA][GC][AC]TG
Run 83 - Motif 1	870	108	A[CG][CA][AC]G[GC]AGG[AT][GA][GC]
Run 84 - Motif 1	3000	106	[TG][CA]AA[GA]A[AC][GC]A[AC]GC
Run 85 - Motif 1	86	109	AG[GTC]AG[GC][AT]G[AC]T[AGC]C
Run 86 - Motif 1	1400	107	[GA][CA]AAG[AG][AG]AAG[TG][GT]
Run 87 - Motif 1	29	110	A[GA][AG]A[GA][GC][AT][GC][GA]AGA
Run 88 - Motif 1	650	107	CT[TC][CT][CA][TA]C[TC]T[CG]AT
Run 89 - Motif 1	21000	103	G[GT]TT[TC]C[AC][TC][TC]T[CT]C
Run 90 - Motif 1	3700	105	[CT][AT]CC[TA][TA]C[TA]T[GC]C[TA]
Run 91 - Motif 1	7400	104	TT[GT][TG][TAC]CA[AT]G[CAG]A[AT]
Run 92 - Motif 1	2500	106	[GA][AG][GA]A[AT]CAT[CG][AC]A[TAC]
Run 93 - Motif 1	47	111	[AG][AT][GA][GA]GG[AG]A[GT]G[GA][AT]
Run 94 - Motif 1	800	107	G[GT]T[GCT]TTCTT[CG]TT
Run 95 - Motif 1	37000	103	G[CG]CTTG[CT][TG][TG]CT[GT]
Run 96 - Motif 1	440	108	[AC][GT]G[AC]GG[GC][AG]G[CT][GAT][CG]
Run 97 - Motif 1	1.3	113	C[TC][CA][AC]GGA[CA]C[CT][GTA]G
Run 98 - Motif 1	44	110	T[CG][CG]A[GT][CG]AG[CG][AT]G[TG]
Run 99 - Motif 1	32000	104	[CA]A[AG][GAC]G[TA]CAT[GT]G[CA]
Run 100 - Motif 1	300000	102	A[TAC][GAC][CT]A[AG]ATCAA[AT]

## Sheet: SupplementaryTable8
Supplementary Table 8: Size of introns in ABCB1 across monocots
Monocots		Intron1	Intron2	Intron3	Intron4	Intron5	Intron6	Intron7	Intron8	Intron9
Spirodela polyrhiza	Spipo1G0026900	72	107	90	77	73	185	609	91	74
Zostera marina	Zosma16g00300	91	0	104	78	108	76	68	0	0
Phoenix dactylifera	LOC103714888	98	90	110	79	91	272	664	87	110
Phoenix dactylifera	LOC103706998	87	87	78	85	86	409	564	81	104
Musa acuminata	GSMUA_Achr4G12130_001	109	88	87	84	79	260	499	79	76
Musa acuminata	GSMUA_Achr4G04430_001	86	82	68	82	73	70	196	70	83
Ananas comosus	Aco010196	95	96	80	77	88	336	1730	114	92
Typha latifolia	Not assigned	81	80	92	76	91	316	575	70	71
Mayaca spp.	Not assigned	82	70	97	0	70	138	552	70	0
Ecdeiocolea spp.	Not assigned	0	73	75	65	79	379	902	76	76
Streptochaeta spp.	Not assigned	0	92	124	84	91	371	761	101	92
Phyllostachys edulis	PH01000979	0	107	0	0	127	478	681	0	0
Phyllostachys edulis	PH01001487	0	103	0	0	124	447	1378	0	110
Leersia perrieri	LPERR08G20590	0	0	0	0	0	0	1356	0	0
Oryza sativa ssp. indica	BGIOSGA029208	0	0	0	0	93	0	1160	0	0
Oryza sativa ssp. japonica	LOC_Os08g45030	0	0	0	0	93	0	1151	0	0
Brachypodium distachyon	Bradi3g12627	0	0	0	0	80	0	1086	0	0
Brachypodium stacei	Brast03G311000	0	0	0	0	80	0	1109	0	0
Hordeum vulgare	MLOC_5438	0	0	0	0	102	98	1050	0	0
Aegilops tauschii	F775_52675	0	0	0	0	121	96	1012	0	0
Triticum urartu	TRIUR3_22724	0	0	0	0	ND	100	1423	0	0
Oropetium thomaeum	Oropetium_20150105_14444	0	95	0	0	0	0	1028	0	0
Eragrostis tef	JN672670	0	0	0	0	0	96	1018	0	0
Eragrostis tef	JN672669	0	0	0	0	0	101	1092	0	0
Zoysia spp.	Not assigned	0	0	0	0	0	0	856	0	0
Chasmanthium laxum	Not assigned	0	115	0	0	103	478	1072	0	0
Paspalum vaginatum	Not assigned	0	91	0	0	0	744	1124	0	0
Zea mays	GRMZM2G315375	0	142	0	0	94	612	1661	0	0
Sorghum bicolor	AY372819.1	0	164	0	0	109	845	1470	0	0
Andropogon virginicus	Not assigned	0	140	0	0	108	608	1412	0	0
Dichanthelium oligosanthes	Not assigned	0	98	0	0	0	324	1104	0	0
Panicum virgatum	Pavir.6NG364900	0	109	0	0	0	508	2077	0	0
Panicum virgatum	Pavir.6KG414900	0	88	0	0	0	667	1373	0	0
Panicum hallii	Pahal.F00317	0	152	0	0	0	445	1171	0	0
Urochloa abyss	Not assigned	0	0	0	0	0	418	1088	0	0
Setaria italica	Seita.6G253500	0	0	0	0	0	369	1071	0	0
Setaria viridis	Sevir.6G258000	0	0	0	0	0	371	1049	0	0
Cenchrus americanus	CaABCB1	0	0	0	0	0	275	958	0	0
	Mean	89	98.6522	91.3636	78.7	94.0435	351.355	1030.26	83.9	88.8
	Median	87	95	90	78.5	91	369	1071.5	80	87.5

## Sheet: SupplementaryTable9
Supplementary Table 9: Size of introns in ABCB19 across monocots
		Intron 1	Intron 2	Intron 3	Intron 4	Intron 5	Intron 6	Intron 7	Intron 8-ABCB19	Intron 9
Spirodela polyrhiza	Spipo2G0039300	119	671	94	1464	125	91	187	96	389
Zostera marina	Zosma85g00140	104	333	76	72	0	0	0	0	78
Musa acuminata	GSMUA_Achr8G24160_001	92	179	87	1084	137	86	509	89	620
Musa acuminata	GSMUA_Achr4G09980_001	93	180	59	1238	432	96	548	81	757
Phoenix dactylifera	LOC103703336	107	593	89	1320	299	102	741	78	1869
Phoenix dactylifera	LOC103717750	104	542	100	1237	488	97	727	81	1911
Ananas comosus	Aco001135	136	447	78	2290	122	102	223	79	2009
Phyllostachys edulis	PH01002925	154	409	0	7539	114	93	76	81	238
Phyllostachys edulis	PH01000947	115	94	91	399	91	76	221	81	1129
Leersia perrieri	LPERR04G22660	87	406	0	928	116	89	91	78	203
Leersia perrieri	LPERR04G11630	126	90	93	477	98	92	171	70	1052
Oryza sativa ssp indica	BGIOSGA014966	116	86	90	427	97	84	178	69	1171
Oryza sativa ssp indica	BGIOSGA014245	144	429	0	967	117	81	76	79	162
Oryza sativa	LOC_Os04g38570	116	86	90	427	97	84	178	69	1173
Oryza sativa	LOC_Os04g54930	143	429	0	967	117	81	76	79	162
Brachypodium distachyon	Bradi5g12307	107	92	93	371	76	68	585	76	1260
Brachypodium distachyon	Bradi5g23600	147	406	0	1161	109	87	86	84	243
Brachypodium stacei	Brast09G104900	102	103	80	370	76	72	223	78	1299
Brachypodium stacei	Brast09G229800	121	424	0	1047	98	89	83	83	218
Hordeum vulgare	MLOC_64400	108	100	89	370	81	76	201	118	956
Hordeum vulgare	MLOC_56096	154	396	0	1081	97	105	81	91	236
Aegilops tauschii	F775_21781	107	109	76	351	80	76	205	99	1515
Aegilops tauschii	F775_17083	140	373	0	1073	98	95	80	85	223
Triticum urartu	TRIUR3_16643	104	107	73	339	81	76	204	118	1125
Triticum urartu	TRIUR3_16789	140	375	0	1104	97	95	80	90	183
Oropetium thomaeum	Oropetium_20150105_20704	138	113	113	434	101	83	199	84	1202
Oropetium thomaeum	Oropetium_20150105_01843	160	436	0	989	93	95	79	75	145
Zea mays	GRMZM2G125424	115	95	109	382	73	89	96	75	1194
Zea mays	GRMZM2G072850	143	414	0	1550	100	92	81	75	127
Zea mays	GRMZM2G085236	139	428	0	2100	112	88	81	75	180
Sorghum bicolor	Sobic.006G105600	101	111	125	421	85	84	213	101	1587
Sorghum bicolor	Sobic.006G236700	163	395	0	1213	114	92	84	75	202
Panicum virgatum	Pavir.7KG186800	90	101	89	449	77	81	234	88	1245
Panicum virgatum	Pavir.7NG178700	103	94	97	439	82	77	240	81	28
Panicum virgatum	Pavir.7NG371700	159	429	0	1186	95	80	86	76	322
Panicum virgatum	Pavir.7KG412000	158	996	0	1456	93	85	84	81	246
Panicum hallii	Pahal.G00471	103	93	81	429	82	77	239	78	1245
Panicum hallii	Pahal.G02507	161	421	0	1164	91	87	76	76	240
Setaria italica	Seita.7G123300	98	95	105	431	82	77	230	96	1326
Setaria italica	Seita.7G258700	117	406	0	1157	113	100	78	77	222
Setaria viridis	Sevir.7G131600	98	95	105	431	82	77	230	96	1323
Setaria viridis	Sevir.7G270200	117	405	0	1157	113	100	78	77	222
	Mean	122.595	299.667	90.9167	1035.5	120.268	86.7561	200.927	83.3659	743.738
	Median	116.5	374	90	978	97	87	178	81	504.5
